# Supplementary material for: Soil Microbial Dynamics in Regenerative Agriculture Systems: A Data-Driven Synthesis for Soil Health, Pest Suppression, and Yield Sustainability in the Western Canadian Prairies
Source: Microorganisms. 2026 May 9;14(5):1075. doi: 10.3390/microorganisms14051075 (PMC13210192; doi:10.3390/microorganisms14051075)
Supplement: Supplementary file 1 [file microorganisms-14-01075-s001.zip]

Archive with 1 entries (1 files):
- microorganisms-4201777-supplementary.pdf
